# Supplementary material for: Transcriptomic and proteomic intra-tumor heterogeneity of colorectal cancer varies depending on tumor location within the colorectum
Source: PLoS One. 2020 Dec 17;15(12):e0241148. doi: 10.1371/journal.pone.0241148 (PMC7746197; doi:10.1371/journal.pone.0241148)
Supplement: S1 Table — Sample information about multiregional biopsies, including PatientID, SampleID, Tumor_location, MSI_MSS, Age, Gender, Subtyping results, and RNA sequencing read depth. (XLSX) [file pone.0241148.s003.xlsx]

## Sheet: S1 Table_Sample_overview
S1 Table. Sample overview.
PatientID	SampleID	Tumor_Location	Location (1-8)	Analyses performed	MSI_MSS	Age	Gender	RNA-seq	CMS_subtype	CRIS_subtype	TT_subtype	RNA-seq read depth (total number of reads per sample)
P01	P01_Ta	Distal	7	Proteomics	MSS	67	F	NA	NA	NA	NA	NA
P01	P01_Tb	Distal	7	Proteomics	MSS	67	F	NA	NA	NA	NA	NA
P01	P01_Tc	Distal	7	Proteomics	MSS	67	F	NA	NA	NA	NA	NA
P02	P02_Ta	Proximal	3	Proteomics	MSI	73	M	NA	NA	NA	NA	NA
P02	P02_Tb	Proximal	3	Proteomics	MSI	73	M	NA	NA	NA	NA	NA
P02	P02_Tc	Proximal	3	Proteomics	MSI	73	M	NA	NA	NA	NA	NA
P03	P03_Ta	Proximal	3	RNA-seq/Proteomics	MSS	64	M	P03_Ta	CMS2	CRISB	SSC	181793794
P03	P03_Tb	Proximal	3	RNA-seq/Proteomics	MSS	64	M	P03_Tb	CMS2	CRISB	SSC	92588762
P03	P03_Tc	Proximal	3	Proteomics	MSS	64	M	NA	NA	NA	NA	NA
P04	P04_Ta	Proximal	3	RNA-seq/Proteomics	MSS	83	F	P04_Ta	CMS1	CRISB	SSC	86580198
P04	P04_Tb	Proximal	3	RNA-seq/Proteomics	MSS	83	F	P04_Tb	CMS1	CRISB	Stroma	175275578
P04	P04_Tc	Proximal	3	RNA-seq/Proteomics	MSS	83	F	P04_Tc	CMS1	CRISB	SSC	123867292
P05	P05_Ta	Proximal	2	RNA-seq/Proteomics	MSS	84	F	P05_Ta	CMS2	CRISE	CIN	134652028
P05	P05_Tb	Proximal	2	RNA-seq/Proteomics	MSS	84	F	P05_Tb	CMS2	CRISE	CIN	145790414
P05	P05_Tc	Proximal	2	RNA-seq/Proteomics	MSS	84	F	P05_Tc	CMS3	CRISA	Goblet	142875312
P06	P06_Ta	Proximal	2	Proteomics	MSS	75	M	NA	NA	NA	NA	NA
P06	P06_Tb	Proximal	2	Proteomics	MSS	75	M	NA	NA	NA	NA	NA
P07	P07_Ta	Distal	7	Proteomics	MSS	77	M	NA	NA	NA	NA	NA
P07	P07_Tb	Distal	7	Proteomics	MSS	77	M	NA	NA	NA	NA	NA
P07	P07_Tc	Distal	7	Proteomics	MSS	77	M	NA	NA	NA	NA	NA
P08	P08_Ta	Proximal	1	Proteomics	MSS	84	F	NA	NA	NA	NA	NA
P08	P08_Tb	Proximal	1	RNA-seq/Proteomics	MSS	84	F	P08_Tb	CMS2	CRISB	CIN	216699454
P08	P08_Tc	Proximal	1	RNA-seq/Proteomics	MSS	84	F	P08_Tc	CMS2	CRISB	CIN	125756688
P08	P08_Td	Proximal	1	RNA-seq/Proteomics	MSS	84	F	P08_Td	CMS2	NA	CIN	84256860
P09	P09_Ta	Distal	7	Proteomics	MSS	81	M	NA	NA	NA	NA	NA
P09	P09_Tb	Distal	7	RNA-seq/Proteomics	MSS	81	M	P09_Tb	CMS2	CRISA	CIN	102022026
P09	P09_Tc	Distal	7	RNA-seq/Proteomics	MSS	81	M	P09_Tc	CMS2	CRISE	CIN	69616052
P09	P09_Td	Distal	7	RNA-seq/Proteomics	MSS	81	M	P09_Td	CMS2	CRISA	CIN	130711996
P10	P10_Ta	Proximal	1	Proteomics	MSS	75	M	NA	NA	NA	NA	NA
P10	P10_Tb	Proximal	1	Proteomics	MSS	75	M	NA	NA	NA	NA	NA
P10	P10_Tc	Proximal	1	Proteomics	MSS	75	M	NA	NA	NA	NA	NA
P10	P10_Td	Proximal	1	Proteomics	MSS	75	M	NA	NA	NA	NA	NA
P11	P11_Ta	Proximal	1	RNA-seq/Proteomics	MSI	68	F	P11_Ta	CMS1	CRISA	SSC	157758426
P11	P11_Tb	Proximal	1	RNA-seq/Proteomics	MSI	68	F	P11_Tb	CMS1	CRISA	SSC	129429730
P11	P11_Tc	Proximal	1	RNA-seq/Proteomics	MSI	68	F	P11_Tc	CMS1	CRISA	SSC	131798932
P12	P12_Ta	Distal	7	RNA-seq/Proteomics	NA	59	M	P12_Ta	CMS3	CRISA	Goblet	99745654
P12	P12_Tb	Distal	7	RNA-seq/Proteomics	NA	59	M	P12_Tb	CMS3	CRISA	Goblet	136787832
P12	P12_Tc	Distal	7	RNA-seq/Proteomics	NA	59	M	P12_Tc	CMS3	CRISA	Goblet	128076624
P13	P13_Ta	Proximal	1	RNA-seq/Proteomics	MSS	75	F	P13_Ta	CMS2	CRISA	CIN	128579588
P13	P13_Tb	Proximal	1	RNA-seq/Proteomics	MSS	75	F	P13_Tb	CMS1	CRISA	SSC	130381728
P13	P13_Tc	Proximal	1	RNA-seq/Proteomics	MSS	75	F	P13_Tc	CMS3	CRISA	Goblet	117829834
P14	P14_Ta	Proximal	1	Proteomics	MSS	67	M	NA	NA	NA	NA	NA
P14	P14_Tb	Proximal	1	Proteomics	MSS	67	M	NA	NA	NA	NA	NA
P14	P14_Tc	Proximal	1	Proteomics	MSS	67	M	NA	NA	NA	NA	NA
P15	P15_Ta	Proximal	1	Proteomics	MSI	69	F	NA	NA	NA	NA	NA
P15	P15_Tb	Proximal	1	Proteomics	MSI	69	F	NA	NA	NA	NA	NA
P15	P15_Tc	Proximal	1	Proteomics	MSI	69	F	NA	NA	NA	NA	NA
P16	P16_Ta	Distal	7	RNA-seq/Proteomics	MSS	68	M	P16_Ta	CMS2	NA	CIN	119294004
P16	P16_Tb	Distal	7	RNA-seq/Proteomics	MSS	68	M	P16_Tb	CMS2	CRISC	CIN	123063908
P16	P16_Tc	Distal	7	RNA-seq/Proteomics	MSS	68	M	P16_Tc	CMS2	CRISC	CIN	134148856
P17	P17_Ta	Rectum	8	RNA-seq/Proteomics	MSS	67	F	P17_Ta	CMS2	NA	CIN	132851492
P17	P17_Tb	Rectum	8	RNA-seq/Proteomics	MSS	67	F	P17_Tb	CMS2	CRISC	CIN	142080492
P17	P17_Tc	Rectum	8	RNA-seq/Proteomics	MSS	67	F	P17_Tc	CMS2	CRISC	CIN	109685164
P18	P18_Ta	Proximal	3	Proteomics	MSS	82	M	NA	NA	NA	NA	NA
P18	P18_Tb	Proximal	3	Proteomics	MSS	82	M	NA	NA	NA	NA	NA
P18	P18_Tc	Proximal	3	Proteomics	MSS	82	M	NA	NA	NA	NA	NA
P19	P19_Ta	Proximal	3	Proteomics	MSI	72	F	NA	NA	NA	NA	NA
P19	P19_Tb	Proximal	3	Proteomics	MSI	72	F	NA	NA	NA	NA	NA
P19	P19_Tc	Proximal	3	Proteomics	MSI	72	F	NA	NA	NA	NA	NA
P20	P20_Ta	Distal	7	RNA-seq/Proteomics	MSS	75	F	P20_Ta	CMS3	CRISA	Goblet	130785844
P20	P20_Tb	Distal	7	RNA-seq/Proteomics	MSS	75	F	P20_Tb	CMS3	CRISA	SSC	127285066
P20	P20_Tc	Distal	7	RNA-seq/Proteomics	MSS	75	F	P20_Tc	CMS3	CRISA	Goblet	126076106
P21	P21_Ta	Proximal	2	Proteomics	MSI	90	F	NA	NA	NA	NA	NA
P21	P21_Tb	Proximal	2	Proteomics	MSI	90	F	NA	NA	NA	NA	NA
P21	P21_Tc	Proximal	2	Proteomics	MSI	90	F	NA	NA	NA	NA	NA
P22	P22_Ta	Distal	5	RNA-seq/Proteomics	MSS	69	M	P22_Ta	CMS2	CRISE	CIN	142160010
P22	P22_Tb	Distal	5	RNA-seq/Proteomics	MSS	69	M	P22_Tb	CMS2	CRISE	CIN	146156142
P22	P22_Tc	Distal	5	RNA-seq/Proteomics	MSS	69	M	P22_Tc	CMS2	CRISC	CIN	144040718
P23	P23_Ta	Proximal	1	RNA-seq/Proteomics	MSS	90	F	P23_Ta	CMS3	CRISA	CIN	161128462
P23	P23_Tb	Proximal	1	RNA-seq/Proteomics	MSS	90	F	P23_Tb	CMS2	CRISE	CIN	171845716
P23	P23_Tc	Proximal	1	RNA-seq/Proteomics	MSS	90	F	P23_Tc	CMS3	CRISA	CIN	152958386
P24	P24_Ta	Distal	7	Proteomics	MSS	77	M	NA	NA	NA	NA	NA
P24	P24_Tb	Distal	7	Proteomics	MSS	77	M	NA	NA	NA	NA	NA
P24	P24_Tc	Distal	7	Proteomics	MSS	77	M	NA	NA	NA	NA	NA
P25	P25_Ta	Proximal	1	RNA-seq/Proteomics	MSI	76	F	P25_Ta	CMS1	CRISA	SSC	223865812
P25	P25_Tb	Proximal	1	RNA-seq/Proteomics	MSI	76	F	P25_Tb	CMS1	CRISA	SSC	167598344
P25	P25_Tc	Proximal	1	RNA-seq/Proteomics	MSI	76	F	P25_Tc	CMS1	CRISA	SSC	188475618
P26	P26_Ta	Distal	7	Proteomics	MSS	75	M	NA	NA	NA	NA	NA
P26	P26_Tb	Distal	7	Proteomics	MSS	75	M	NA	NA	NA	NA	NA
P26	P26_Tc	Distal	7	Proteomics	MSS	75	M	NA	NA	NA	NA	NA
P27	P27_Ta	Proximal	2	Proteomics	MSI	49	F	NA	NA	NA	NA	NA
P27	P27_Tb	Proximal	2	Proteomics	MSI	49	F	NA	NA	NA	NA	NA
P27	P27_Tc	Proximal	2	Proteomics	MSI	49	F	NA	NA	NA	NA	NA
P28	P28_Ta	Proximal	1	Proteomics	MSS	80	M	NA	NA	NA	NA	NA
P28	P28_Tb	Proximal	1	Proteomics	MSS	80	M	NA	NA	NA	NA	NA
P28	P28_Tc	Proximal	1	Proteomics	MSS	80	M	NA	NA	NA	NA	NA
P29	P29_Ta	Proximal	2	Proteomics	MSS	66	M	NA	NA	NA	NA	NA
P29	P29_Tb	Proximal	2	Proteomics	MSS	66	M	NA	NA	NA	NA	NA
P29	P29_Tc	Proximal	2	Proteomics	MSS	66	M	NA	NA	NA	NA	NA
